# Supplementary material for: The Ameliorating Effects of n-3 Polyunsaturated Fatty Acids on Liver Steatosis Induced by a High-Fat Methionine Choline-Deficient Diet in Mice
Source: Int J Mol Sci. 2023 Dec 7;24(24):17226. doi: 10.3390/ijms242417226 (PMC10743075; doi:10.3390/ijms242417226)
Supplement: Supplementary file 1 [file ijms-24-17226-s001.zip]

Archive with 1 entries (1 files):
- ijms-2719308-supplementary.pdf
